# Supplementary material for: Histological Diagnostic Yield and Clinical Significance of the First Biopsy in Device-Assisted Enteroscopy in Patients with Small Bowel Diseases: A KASID Multicenter Study
Source: Diagnostics (Basel). 2022 Apr 12;12(4):964. doi: 10.3390/diagnostics12040964 (PMC9031609; doi:10.3390/diagnostics12040964)
Supplement: Supplementary file 1 [file diagnostics-12-00964-s001.zip]

Archive with 1 entries (1 files):
- diagnostics-1653366-supplementary.pdf
